# Supplementary material for: The Antimicrobial Peptide D-CONGA-Q7 Eradicates Drug-Resistant E. coli by Disrupting Bacterial Cell Membranes
Source: Biology (Basel). 2025 Feb 21;14(3):226. doi: 10.3390/biology14030226 (PMC11940214; doi:10.3390/biology14030226)
Supplement: Supplementary file 1 [file biology-14-00226-s001.zip]

Archive with 2 entries (2 files):
- supplementary materials.pdf
- Transcriptome data.xlsx
